# Supplementary material for: Exposure to 10 Hz Pulsed Magnetic Fields Do Not Induce Cellular Senescence in Human Fetal Lung Fibroblasts
Source: Front Public Health. 2021 Nov 11;9:761069. doi: 10.3389/fpubh.2021.761069 (PMC8632261; doi:10.3389/fpubh.2021.761069)
Supplement: Supplementary file 2 [file Table_1.XLSX]

## Sheet: Comet assay
Group	Control						Exposure
sample	C1A	C1B	C2A	C2B	C3A	C3B	E1A	E1B	E2A	E2B	E3A	E3B
Raw Values of Olive tail moment	3.89642	1.27026	3.36804	3.95946	15.6317	2.06611	7.44706	9.95283	0.23141	3.23525	1.67902	1.32472
	2.62933	2.33728	5.72353	7.46866	12.0683	1.61745	3.36885	9.43287	4.86902	5.31346	2.73246	0.339297
	5.11811	0.921856	4.32431	8.53021	3.29508	3.15704	4.2122	4.68297	3.80244	5.38561	5.41556	6.19308
	3.30656	0.912232	4.83994	3.29691	3.06565	1.76974	16.4036	4.44699	6.23829	2.01537	2.56076	3.47941
	4.44938	1.19028	6.22602	4.37795	3.83007	12.3065	4.6885	15.155	4.17826	1.75961	2.58114	2.26849
	14.0895	1.12087	4.76347	2.12762	7.37898	4.47001	5.00099	5.1978	17.5741	2.31527	3.57433	2.32492
	2.64483	2.9754	0.848176	0.530416	4.66089	2.97667	8.40193	3.63003	5.41461	3.78288	2.8689	2.78506
	2.84317	1.43883	17.4718	3.65876	8.20709	3.32096	8.04769	7.11414	5.32176	3.12758	5.70015	4.43813
	18.1763	1.9316	5.54036	3.97513	1.29666	3.44727	4.91242	7.54103	5.41369	4.8296	3.40706	4.51047
	4.76801	1.32631	2.70683	2.94942	5.53818	4.45605	13.9515	8.65339	17.5919	4.37747	3.91165	2.69427
	8.46639	2.72443	3.63205	4.07095	5.42332	2.85847	8.14799	10.9453	6.06397	5.8423	4.57225	14.5399
	2.2432	4.87844	2.11624	3.3029	11.469	1.26567	3.02132	3.99173	10.1357	3.76451	8.71197	2.51598
	8.4747	8.86355	6.8642	2.50241	2.03674	0.00437301	14.7736	3.81434	6.23978	2.51618	6.55594	22.0911
	4.9738	6.81079	4.83682	5.38471	2.92241	0.360993	7.16043	5.90284	2.97151	4.79868	5.69934	3.94128
	3.62295	3.04485	12.1453	1.79768	2.02849	2.68577	14.6738	6.41474	7.56523	2.65248	3.44702	1.86399
	2.26215	2.14272	7.32637	13.7443	6.52007	0.621394	8.4969	5.72554	8.2344	2.42121	17.8826	6.05534
	1.098	1.46844	4.01698	1.76227	4.11821	3.92867	-0.0022407	4.25494	4.49195	2.31493	4.74045	7.84444
	3.19662	2.86404	3.16181	0.723578	10.998	0.799122	6.13504	4.91426	7.11209	0.815078	13.3446	6.07742
	6.51886	1.64184		5.09153	3.64818	2.81086	6.92348	21.2339	7.04702	2.46638	9.62134	3.75646
	4.85557	0.426226		2.87863	2.31732	2.49238	9.92128	12.5409	6.69453	2.07167	8.27283	1.26921
	0.249572	2.6647		2.99793	3.64596	2.92749	2.69554	11.5362	14.7142	2.18537	7.79341	0.279836
	3.24013	1.52595		3.48511	3.40192	9.17987	8.64885	0.0185929	6.18697	3.67133	17.0967	3.35242
	3.20139	1.05472		0.581842	4.72245	1.24504	8.18224	5.14618	3.66141	2.60836	14.2689	1.19947
	3.92384				3.37218	4.86762	14.4129	15.3428	5.11638	7.15381	6.28871	1.49061
	6.27089				3.56555	1.66443	5.49391	5.40723	10.9242	3.13542	3.20866	2.25081
	3.5929				9.21174	1.62855	9.21902	5.43054	3.84456	2.27821	1.32911	4.08504
	3.25885				3.16217		9.34331	3.07162	2.82847	2.66894	6.36819	1.49662
	3.08493				7.65806		0.0336849	5.00329	5.9487	5.42421	3.9814	1.53718
	4.97459				6.49545		1.9859	23.5204	8.46272	3.8303	3.70903	0.519238
	3.68949				6.26188		7.58279	5.08982	4.0495	1.31034	0.0560051	3.74057
	4.40153				8.9199		7.95798	6.81685	4.94823	2.44146	4.42756	4.07731
	4.10758				4.2947		12.9409	13.0453	6.12058	4.02549	3.53157	12.3288
	1.41277				4.36604		9.57919	8.44424	6.72593	3.2547	3.17383	5.50074
								3.92105	9.43734	2.13998	4.00966	8.91077
								4.6395	3.07226	0.98757	3.6214	10.2901
								5.6746	3.99472	16.4624	2.33473	15.0604
									4.93062	7.06305	2.51167
									4.9923	4.22269	7.36697
									4.66713	0.103642	2.67534
									4.54012		3.34655
									3.48132
Mean	4.63765	2.41459	5.55068	3.87819	5.62219	3.03571	7.68977	7.7126	6.33754	3.60956	5.45947	4.90091

## Sheet: Western blot
Raw values	Control			Exposure					normalized to GAPDH								normalized to control								P value
GAPDH	91171	97039	69527	89532	89117	77957				Control			Exposure					Control			Exposure
gH2AX	84593	79746	66750	118624	132011	83877			gH2AX	0.92785	0.821793	0.960059	1.32493	1.48132	1.07594		gH2AX	1.02725	0.909834	1.06291	1.46688	1.64002	1.19121		0.035478
p16	81803	61277	61591	76236	94219	71883			p16	0.897248	0.631468	0.885857	0.851494	1.05725	0.922085		p16	1.11479	0.784571	1.10064	1.05794	1.31359	1.14565		0.2595
p21	73418	78541	70160	87287	99058	172966			p21	0.805278	0.809376	1.0091	0.974925	1.11155	2.21874		p21	0.920753	0.925439	1.15381	1.11473	1.27094	2.5369		0.233298
Raw values	Control			Exposure					normalized to GAPDH	Control			Exposure				normalized to control	Control			Exposure
GAPDH	375732	433581	332575	374646	460854	356896
p53	244485	428227	272022	319590	262526	328125			p53	0.65069	0.987652	0.817927	0.853045	0.569651	0.919385		p53	0.79473	1.20628	0.998987	1.04188	0.695752	1.12291		0.805627

## Sheet: SA-b-gal staining
group	Control													Exposure
sample	1	2	3	4	5	6	7	8	9	10	11	12		1	2	3	4	5	6	7	8	9	10	11	12
positive staining counts	35	34	23	15	31	25	15	26	25	29	25	29		11	15	21	21	34	18	30	39	28	22	27	30
total counts	237	212	210	211	221	222	224	234	262	239	284	280		93	215	199	191	232	193	246	230	202	175	272	272
% of positive staining cells	0.147679	0.160377	0.109524	0.07109	0.140271	0.112613	0.0669643	0.111111	0.0954198	0.121339	0.0880282	0.103571		0.11828	0.0697674	0.105528	0.109948	0.146552	0.0932642	0.121951	0.169565	0.138614	0.125714	0.0992647	0.110294

## Sheet: ELISA
IL-6
raw value	0.1005	0.0916	0.1527	0.2547	0.3664	0.9541
Standard sample （pg/mL）	1.5	3	6	12	24	48
group	Control			Exposure
OD value	0.2677	0.3394	0.2809	0.2556	0.2873	0.3217
sample (pg/mL)	12.6672	16.5508	13.3821	12.0118	13.7288	15.5921
IL-8
raw value	0.1362	0.1531	0.2642	0.4297	0.8614	1.4806
Standard sample （pg/mL）	6.25	12.5	25	50	100	200
group	Control			Exposure
OD value	0.0885	0.0777	0.0808	0.0921	0.0792	0.0855
sample (pg/mL)	0	0	0	0	0	0
GRO-a
raw value	0.1499	0.217	0.3372	0.5662	1.1436	1.9676
Standard sample （pg/mL）	5	10	20	40	80	160
group	Control			Exposure
raw value	0.1039	0.0864	0.0854	0.0945	0.098	0.0892
sample (pg/mL)	0	0	0	0	0	0

## Sheet: qPCR
	Ct values	18S	ANKRD1	CDKN1A	CDKN2A	CSF2	CXCL1	CXCL2	EDN1	IL6	IL7	IL8
	Control	27.82	34.59	31.01	37.49	33.59	31.88	30.71	32.01	31.95	35.86	32.83
		23.66	34.77	30.51	36.15	35.41	32.68	31.08	31.38	33.55	35.9	36.78
		26.24	34.58	35.09	35.45	32.87	32.29		30.83	33.97	34.22	33.99
		22.28	36.78	34.17	39.44	38.49	38.3	35.65	36.63	36.79
		23.66	36.36	31.18	40.51	35.31	38.05	34.23	32.66	33.59	37.18	32.63
		26.83	39.94	34.87	39.07	33.53	36.49	32.05	33.89	37.84		35.04
	Exposure	26.13	36.81	30.3	37.82	34.06	32.38	30.59	32.68	32.71	35.39	33.62
		25.94	35.33	32	34.55	34.87	33.14	30.25	30.79	28.56	34.75	37.6
		27.51	34.52	31.35	34.62	35.96	34.19		30.02	33.5	35.82	36.44
		26.33	36.23	28.15	36.39	34.34	36.09	31.15	30.38	37.27	45.76
		24.81	35.03	33.04	35.36	32.42	35.77	27.88	32.88	36.36	35.52	38.59
		24.62	32.6	30.54	34.1	39.4	31.62	28.03	31.44	34.73	34.42	41.41
	delta Ct		ANKRD1	CDKN1A	CDKN2A	CSF2	CXCL1	CXCL2	EDN1	IL6	IL7	IL8
	Control		6.77	3.19	9.67	5.77	4.06	2.89	4.19	4.13	8.04	5.01
			11.11	6.85	12.49	11.75	9.02	7.42	7.72	9.89	12.24	13.12
			8.34	8.85	9.21	6.63	6.05		4.59	7.73	7.98	7.75
			14.5	11.89	17.16	16.21	16.02	13.37	14.35	14.51
			12.7	7.52	16.85	11.65	14.39	10.57	9	9.93	13.52	8.97
			13.11	8.04	12.24	6.7	9.66	5.22	7.06	11.01		8.21
	Exposure		10.68	4.17	11.69	7.93	6.25	4.46	6.55	6.58	9.26	7.49
			9.39	6.06	8.61	8.93	7.2	4.31	4.85	2.62	8.81	11.66
			7.01	3.84	7.11	8.45	6.68		2.51	5.99	8.31	8.93
			9.9	1.82	10.06	8.01	9.76	4.82	4.05	10.94	19.43
			10.22	8.23	10.55	7.61	10.96	3.07	8.07	11.55	10.71	13.78
			7.98	5.92	9.48	14.78	7	3.41	6.82	10.11	9.8	16.79
	2(-detla Ct)
	Control		0.00916277	0.109576	0.00122755	0.0183255	0.059954	0.134904	0.0547879	0.0571145	0.00379943	0.0310341
			0.000452436	0.00866851	0.000173834	0.000290334	0.00192624	0.00583925	0.00474295	0.00105393	0.000206725	0.000112328
			0.0030861	0.00216713	0.00168855	0.0100965	0.0150928		0.0415214	0.00471019	0.00396078	0.00464534
			4.31584e-05	0.000263483	6.8285e-06	1.31918e-05	1.50487e-05	9.44559e-05	4.78872e-05	4.28603e-05
			0.000150286	0.00544822	8.46534e-06	0.000311172	4.65777e-05	0.000657829	0.00195313	0.00102511	8.51284e-05	0.00199416
			0.000113109	0.00379943	0.000206725	0.00961832	0.00123609	0.0268302	0.00749425	0.000484908		0.0033771
	Exposure		0.000609536	0.0555527	0.000302663	0.00410046	0.013139	0.0454366	0.0106722	0.0104526	0.00163103	0.0055627
			0.00149049	0.0149885	0.00255936	0.00205023	0.00680118	0.0504151	0.034674	0.162668	0.00222805	0.000309023
			0.00775854	0.0698304	0.00723897	0.00285954	0.00975258		0.175556	0.0157337	0.00315094	0.00205023
			0.00104665	0.283221	0.000936781	0.00387927	0.00115331	0.0354026	0.060371	0.000509016	1.41575e-06
			0.000838443	0.00333061	0.000667012	0.00511872	0.000502009	0.11908	0.00372124	0.000333506	0.000596992	7.10897e-05
			0.00396078	0.0165159	0.00140035	3.55448e-05	0.0078125	0.0940779	0.00885066	0.000904871	0.00112178	8.82483e-06
	normalized to control
	Control		4.22642	5.06036	2.22386	2.84447	4.5959	4.00723	2.97363	5.31862	1.88743	3.76966
			0.20869	0.400324	0.314921	0.0450653	0.147659	0.173452	0.257425	0.0981446	0.102694	0.0136442
			1.42349	0.100081	3.05901	1.56717	1.15697		2.25359	0.438623	1.96758	0.564261
			0.0199072	0.012168	0.0123706	0.00204762	0.00115359	0.00280575	0.00259909	0.00399124
			0.0693209	0.251606	0.015336	0.0482998	0.00357051	0.0195404	0.106006	0.0954609	0.042289	0.242227
			0.0521726	0.175463	0.374507	1.49295	0.094755	0.796974	0.406753	0.0451557		0.41021
	Exposure		0.281154	2.5655	0.54831	0.636469	1.0072	1.34967	0.579236	0.973365	0.810242	0.67569
			0.687502	0.69219	4.63659	0.318234	0.521358	1.49755	1.88194	15.148	1.10682	0.0375364
			3.5787	3.22487	13.1143	0.443855	0.747604		9.52834	1.46515	1.56528	0.249037
			0.482779	13.0795	1.69709	0.602136	0.0884096	1.05161	3.27666	0.0474007	0.000703299
			0.38674	0.153812	1.20837	0.794523	0.0384825	3.53719	0.201972	0.0310568	0.296566	0.00863513
			1.82695	0.762727	2.5369	0.00551724	0.598883	2.79453	0.480372	0.0842636	0.557261	0.00107194

## Sheet: Cell cycle
group	Control						Exposure
sample	C1_001	C1_002	C2_003	C2_004	C3_005	C4_006	E1_001	E1_002	E2_003	E2_004	E3_005	E3_006
G0/G1	79.22	79.57	82.12	80.58	67.81	82.28	78.26	72.07	86.09	83.03	74.25	69.17
S	16.46	16.18	14.17	16.45	23.92	14.89	17.54	20.07	11.43	13.7	18.65	22.93
G2/M	4.32	4.25	3.72	2.97	8.28	2.83	4.2	7.86	2.48	3.27	7.1	7.9

## Sheet: CCK8 assay
rawdata	Control				Exposure
day 1	0.614	0.618	0.701	0.622	0.404	0.44	0.406	0.418
	0.648	0.673	0.669	0.683	0.466	0.419	0.422	0.419
day 2	1.072	1.09	1.022	1.05	0.685	0.661	0.649	0.631
	1.03	1.038	1.064	0.943	0.657	0.684	0.642	0.61
normalized to day 1	Control				Exposure
day 1	0.939556	0.945677	1.07269	0.951798	0.952269	1.03712	0.956983	0.985268
	0.991584	1.02984	1.02372	1.04514	1.09841	0.987625	0.994697	0.987625
day 2	1.6404	1.66794	1.56389	1.60673	1.61461	1.55804	1.52976	1.48733
	1.57613	1.58837	1.62816	1.443	1.54862	1.61226	1.51326	1.43783

## Sheet: EdU assay
group	sample id	% of EdU positive cells
Control	c1_001	9.8
	c1_002	9.5
	c2_003	12.4
	c2_004	11
	c3_005	8.9
	c3_006	8.6
Exposure	e1_007	9.2
	e1_008	9.5
	e2_009	9.9
	e2_010	9.6
	e3_011	10.7
	e3_012	10.2

## Sheet: ROS
Group	sample	FITC	average of control		normalized
Control	c1a	1001			0.932898
	c1a	1011	1073		0.942218
	c1a	987			0.919851
	c2a	999			0.931034
	c2a	973			0.906803
	c2a	1084			1.01025
	c3a	1196			1.11463
	c3a	1235			1.15098
	c3a	1171			1.09133
Exposure	e1a	1158			1.07922
	e1a	1192			1.1109
	e1a	1034			0.963653
	e2a	792			0.738117
	e2a	792			0.738117
	e2a	931			0.867661
	e3a	1062			0.989748
	e3a	1306			1.21715
	e3a	827			0.770736
Group	sample	FITC	average of control		normalized
Control	c1	2098			1.02642
	c2	1973	2044		0.965264
	c3	2061			1.00832
Posittive control	p1	2909			1.42319
	p2	2924			1.43053
	p3	2907			1.42221

## Sheet: MMP
Group	sample id	FITC	PE	FITC/PE
Control	c1	2082	1276	1.63166
	c1a	1984	616	3.22078
	c2	2599	723	3.59474
	c2a	2275	533	4.26829
	c3	2577	709	3.6347
	c3a	2262	572	3.95455
Exposure	e1	2328	788	2.95431
	e1a	2024	583	3.4717
	e2	2507	710	3.53099
	e2a	2085	553	3.77034
	e3	2508	693	3.61905
	e3a	2530	744	3.40054
Positive control	p1	6452	1119	5.76586
	p2	5063	1041	4.86359
	p3	5041	1010	4.99109

[truncated: 3 more sheets: ATP, Background static MFs, 10 Hz pulsed MFs]
